# Supplementary material for: Ultra-Porous Nanocellulose Foams: A Facile and Scalable Fabrication Approach
Source: Nanomaterials (Basel). 2019 Aug 9;9(8):1142. doi: 10.3390/nano9081142 (PMC6723185; doi:10.3390/nano9081142)
Supplement: Supplementary file 1 [file nanomaterials-09-01142-s001.zip]

Archive with 3 entries (3 files):
- SV2_water-in-oil_impact.wmv
- Cellulose_foam_oil_SI_REV_RESUB.pdf
- SV1_water_impact.wmv
